# Supplementary material for: Optimized Method for the Synthesis of Alkyne-Modified 2′-Deoxynucleoside Triphosphates
Source: Molecules. 2024 Oct 8;29(19):4747. doi: 10.3390/molecules29194747 (PMC11477703; doi:10.3390/molecules29194747)
Supplement: Supplementary file 1 [file molecules-29-04747-s001.zip]

Archive with 1 entries (1 files):
- molecules-3231246-supplementary.pdf
